# Supplementary material for: In Silico Identification of LSD1 Inhibition-Responsive Targets in Small Cell Lung Cancer
Source: Bioengineering (Basel). 2025 May 10;12(5):504. doi: 10.3390/bioengineering12050504 (PMC12108737; doi:10.3390/bioengineering12050504)
Supplement: Supplementary file 1 [file bioengineering-12-00504-s001.zip]

Archive with 1 entries (1 files):
- bioengineering-3586110-Supplementary materials.pdf
